# Supplementary material for: The Effect of Far-Red Light on the Growth of Tobacco Leaves
Source: Plants (Basel). 2025 Aug 13;14(16):2520. doi: 10.3390/plants14162520 (PMC12389629; doi:10.3390/plants14162520)
Supplement: Supplementary file 1 [file plants-14-02520-s001.zip]

Archive with 1 entries (1 files):
- plants-3770591-supplementary.pdf
